# Supplementary material for: HIV Controller CD4+ T Cells Respond to Minimal Amounts of Gag Antigen Due to High TCR Avidity
Source: PLoS Pathog. 2010 Feb 26;6(2):e1000780. doi: 10.1371/journal.ppat.1000780 (PMC2829066; doi:10.1371/journal.ppat.1000780)
Supplement: Table S1 — Reproducibility of functional avidity measurements. (0.04 MB XLS) [file ppat.1000780.s006.xls]

## Sheet: Feuil1
Table S1 : Reproducibility of functional avidity measurements
Comparison of functional avidity values obtained at two cellular concentrations *
			SFC/106 cells				Functional avidity
Patient / Peptide		Experiment 1		Experiment 2		Experiment 1		Experiment 2
		3 x 104 cells/well		105 cells/well		3 x 104 cells/well		105 cells/well
HIC / Gag293		1098.9		1280		5 x 10-7 M		5 x 10-7 M
HIC / Gag161		1398.6		1430		5 x 10-7 M		5 x 10-7 M
HAART / Gag293		2266		2820		5 x 10-7 M		5 x 10-7 M
HAART / Gag263		865.8		1230		5 x 10-7 M		5 x 10-7 M
VIR / Gag293		965.7		895		1 x 10-7 M		1 x 10-7 M
Reproducibility of functional avidity measurements in duplicate experiments **
			SFC/106 cells				Functional avidity
Patient / Peptide		Experiment 1		Experiment 2		Experiment 1		Experiment 2
		3 x 104 cells/well		3 x 104 cells/well		3 x 104 cells/well		3 x104 cells/well
HIC1 / Gag293		3949		3899		1 x 10-7 M		1 x 10-7 M
HIC2 / Gag293		15599		12915		1 x 10-9 M		1 x 10-9 M
HIC3 / Gag293		1099		1049		5 x 10-7 M		5 x 10-7 M
HIC4 / Gag293		10632		7716		1 x10-8 M		1 x 10-8 M
HAART1 / Gag293		8616		6966		5 x 10-7 M		5 x 10-7 M
HAART2 / Gag293		2266		2650		5 x 10-7 M		5 x 10-7 M
HAART3 / Gag293		6116		6099		1 x 10-7 M		1 x 10-7 M
HAART4 / Gag293		9765		8616		1 x 10-7 M		1 x 10-7 M
HAART5 / Gag293		4966		3366		5 x 10-7 M		5 x 10-7 M
* ELISPOT responses (SCF/106 cells for 4 µM peptide) and functional avidity (last peptide dilution that gave a positive IFN-g response) were compared at two cellular concentrations (Experiment 1: 30,000 cells/well; Experiment 2: 100,000 cells/well). All the assays were done on CD4+ T cell lines at doubling time.
**The reproducibility of functional avidity measurements were compared in duplicate experiments at the same cellular concentrations of cells (30,000 cells/well).
