# Supplementary material for: HIV Controller CD4+ T Cells Respond to Minimal Amounts of Gag Antigen Due to High TCR Avidity
Source: PLoS Pathog. 2010 Feb 26;6(2):e1000780. doi: 10.1371/journal.ppat.1000780 (PMC2829066; doi:10.1371/journal.ppat.1000780)
Supplement: Table S2 — Frequencies of amplified TCR Vβ in CD4+ T cell lines specific for the Gag293 peptide. (0.03 MB XLS) [file ppat.1000780.s007.xls]

## Sheet: Feuil1
Table S2: Frequencies of amplified TCR Vb in CD4+ T cell lines specific for the Gag293 peptide
Patients																	% Vb in Tet+ CD4+ T cells / % Vb in Tet- CD4+ T cells*
		Vb1		Vb4		Vb5.1		Vb5.2		Vb5.3		Vb7.1		Vb9		Vb11		Vb12		Vb13.1		Vb13.2		Vb13.6		Vb16		Vb20		Vb22		Vb23
HIV controllers
HIC 1		-		-		-		4.3 / 0.7		3.0 / 0.2		-		2.8 / 0.2		-		-		-		6.6 / 1.2		-		-		-		-		-
HIC 2		16.1 / 3.4		-		-		10.1 / 0.7		6.2 / 0.9		-		12.2 / 1.8	0	-	0	-		-		8.2 / 2.0		12.9 / 1.5		-		-		-		2.3 / 0.6
HIC 3		22.2 / 4.6		-		26.7 / 5.1		-		-		4.1 / 0.6		-		-		13.9 / 0.4		-		-		13.1 / 3.1		24.2 / 0.6		2.01 / 0.4		22.2 / 4.6		-
HIC 4		-		2.4 / 0.1		20.0 / 2.6		-		-		-		-		-		-		-		-		-		-		-		-		8.2 / 1.1
Treated patients
HAART 1		7.6 / 1.1		-		-		-	8	-		-		-		-		-		2.5 / 0.1		-		3.9 / 0.2		-		-		-		-
HAART 2		-		-		-		-		15.2 / 0.6		12.1 / 0.6		21.8 / 3.7		-		-		-		-		-		-		-		-		11.8 / 0.6
HAART 3		5.42 / 0.88		-		-		-		-		-		-		-		7.4 / 0.99		-		8.9 / 1.9		-		-		-		-		-
HAART 4		27.8 / 5.0		-		18.3 / 1.0		-		-		15.0 / 1		14.3 / 1.0		-		-		-		18.1 / 0.7	16	-		-		-		-		-
* The percentages of Vb within the tetramer-positive (Tet+) and the tetramer-negative (Tet-) CD4+ T cell populations are reported for all the amplified Vb specificities.
A Vb was considered amplified if its frequency was at least 4x higher in the Tet+ than in the Tet- population. Only Tet+ populations ≥2% of CD4+ T cells were considered.
